# Supplementary material for: Coping and Caregiving Experiences Among Siblings of Individuals with Severe Mental Disorders
Source: Healthcare (Basel). 2026 Feb 3;14(3):388. doi: 10.3390/healthcare14030388 (PMC12897001; doi:10.3390/healthcare14030388)
Supplement: Supplementary file 1 [file healthcare-14-00388-s001.zip]

Archive with 1 entries (1 files):
- healthcare-4031818-supplementary.pdf
